# Supplementary material for: Lavandula austroapennina: Assessment of the Antiviral Activity of Lipophilic Extracts from Its Organs
Source: Viruses. 2023 Jul 28;15(8):1648. doi: 10.3390/v15081648 (PMC10457779; doi:10.3390/v15081648)
Supplement: Supplementary file 1 [file viruses-15-01648-s001.zip]

Archive with 1 entries (1 files):
- viruses-2495287-supplementary.pdf
